# Supplementary material for: miRNA Signatures in Alveolar Macrophages Related to Cigarette Smoke: Assessment and Bioinformatics Analysis
Source: Int J Mol Sci. 2025 Feb 1;26(3):1277. doi: 10.3390/ijms26031277 (PMC11818525; doi:10.3390/ijms26031277)
Supplement: Supplementary file 1 [file ijms-26-01277-s001.zip]

Archive with 1 entries (1 files):
- ijms-3412562-supplementary.pdf
